# Supplementary material for: Chemical Transformation Induced Core–Shell Ni2P@Fe2P Heterostructures toward Efficient Electrocatalytic Oxygen Evolution
Source: Nanomaterials (Basel). 2022 Sep 11;12(18):3153. doi: 10.3390/nano12183153 (PMC9503841; doi:10.3390/nano12183153)
Supplement: Supplementary file 1 [file nanomaterials-12-03153-s001.zip]

Archive with 1 entries (1 files):
- nanomaterials-1902864-supplementary .pdf
